# Supplementary material for: Dissection of Cell Death Induction by Arabidopsis thaliana CC-NBS-LRR Receptor SUT1 and Its Interacting Protein TOPP4 Mutant in Nicotiana benthamiana
Source: Life (Basel). 2026 Jan 29;16(2):227. doi: 10.3390/life16020227 (PMC12941724; doi:10.3390/life16020227)
Supplement: Supplementary file 1 [file life-16-00227-s001.zip]

Archive with 1 entries (1 files):
- life-4118319-supplementary.pdf
